# Supplementary material for: Incidence, Risk Factors, and Outcomes of Symptomatic Bone Cement Displacement following Percutaneous Kyphoplasty for Osteoporotic Vertebral Compression Fracture: A Single Center Study
Source: J Clin Med. 2022 Dec 19;11(24):7530. doi: 10.3390/jcm11247530 (PMC9783083; doi:10.3390/jcm11247530)
Supplement: Supplementary file 1 [file jcm-11-07530-s001.zip]

Archive with 1 entries (1 files):
- jcm-2025001-supplementary.pdf
